# Supplementary material for: Overexpression of NOX2 Exacerbates AngII-Mediated Cardiac Dysfunction and Metabolic Remodelling
Source: Antioxidants (Basel). 2022 Jan 10;11(1):143. doi: 10.3390/antiox11010143 (PMC8772838; doi:10.3390/antiox11010143)
Supplement: Supplementary file 1 [file antioxidants-11-00143-s001.zip]

Archive with 1 entries (1 files):
- antioxidants-1514988-supplementary.pdf
